# Supplementary material for: AAV-based gene therapy with modified HEXB confers lasting therapeutic benefits in GM2 gangliosidosis models
Source: Cell Rep Med. 2026 Apr 22;7(5):102762. doi: 10.1016/j.xcrm.2026.102762 (PMC13198282; doi:10.1016/j.xcrm.2026.102762)
Supplement: Table S2. Clinical signs (macaques) [file mmc2.xlsx]

## Sheet: Table S2
Table S2 Clinical signs (macaques)
Subject No.	Group	Day	-13	-12	-11	-10	-9	-8	-7	-6	-5	-4	-3	-2	-1	0	1	2	3	4	5	6	7	8	9	10	11	12	13	14	15	16	17	18	19	20	21	22	23	24	25	26	27	28	29	30	31	32	33
1	AAV9/3-modHEXB	Abnormalities
2	AAV9/3-modHEXB	Abnormalities
3	AAV9/3-modHEXB	Abnormalities
4	AAV9/3-modHEXB and GFP	Abnormalities
5	AAV9/3-modHEXB and GFP	Abnormalities
		Blank indicates behavior, feeding, and fecal condition were all normal
		Me: Menstruation
[truncated: 51 more columns]
