# Supplementary material for: AAV-based gene therapy with modified HEXB confers lasting therapeutic benefits in GM2 gangliosidosis models
Source: Cell Rep Med. 2026 Apr 22;7(5):102762. doi: 10.1016/j.xcrm.2026.102762 (PMC13198282; doi:10.1016/j.xcrm.2026.102762)
Supplement: Table S4. Gross necropsy findings in non-human primates [file mmc3.xlsx]

## Sheet: Table S4
Table S4. Gross necropsy findings in non-human primates.
Organ / Tissue	Subject No.
	#1	#2	#3	#4	#5
General gross findings	Not remarkable	Not remarkable	Not remarkable	Not remarkable	Not remarkable
Axillary lymph nodes	－	－	－	－	－
Inguinal lymph nodes	3–8 mm, 4–5 nodes; left side dark brown (not collected)	3–8 mm, 5–6 nodes (not collected)	－	1.5 cm, mildly enlarged	1.5 cm, mildly enlarged
Mammary gland	－	－	－	－	－
Brain	－	－	－	－	－
Pituitary gland	－	－	－	－	－
Eyes / Nose	－	－	－	－	－
Submandibular gland	－	－	－	－	－
Submandibular lymph nodes	Normal finding (3–7 mm, milky white, 5–6 nodes)	Normal finding (1.0 cm, milky white)	Normal finding (1.0 cm, milky white)	Normal finding (0.5 cm, milky white)	Normal finding (0.7 cm, milky white)
Tonsils	5 mm, milky white, enlarged	~5 mm	－	－	－
Tongue	－	－	－	－	－
Thyroid gland	－	－	－	－	－
Trachea	－	－	－	－	－
Lungs	－	－	－	－	－
Hilar lymph nodes	－	－	－	－	－
Heart	No remarkable findings	No remarkable findings	－	－	－
Aorta	－	－	－	－	－
Thymus	Normal finding (Well developed, 4 × 2 cm)	Normal finding (Well developed)	Normal finding (Well developed)	Normal finding (Well developed)	Normal finding (Well developed)
Esophagus	－	－	－	－	－
Stomach	Normal finding (Moderate amount of undigested apple)	Normal finding (Moderate amount of digested apple)	Normal finding (Small amount of digested apple)	Normal finding (No contents)	Normal finding (Small amount of digested apple)
Small intestine	Normal finding (Small amount of yellow-brown viscous contents)	Normal finding (Moderate amount of yellow-brown viscous contents)	Normal finding (Moderate amount of yellow-brown viscous contents)	Normal finding (Small amount of yellow-brown viscous contents)	Normal finding (Small amount of yellow-brown viscous contents)
Large intestine	Normal finding (Lumen filled with fecal masses)	Normal finding (Lumen filled with fecal masses)	Normal finding (Lumen filled with fecal masses)	Normal finding (Moderate amount of muddy feces)	Normal finding (Moderate amount of muddy feces)
Mesenteric lymph nodes	－	－	－	－	－
Iliac lymph nodes	－	－	－	－	－
Liver	－	Yellow-brown	－	－	－
Gallbladder	Normal finding (Filled with yellow-green viscous bile)	Normal finding (Filled with yellow-green viscous bile)	Normal finding (Filled with yellow-green viscous bile)	Normal finding (Filled with yellow-green viscous bile)	Normal finding (No bile retention; gallbladder underdeveloped)
Pancreas	－	－	－	－	－
Spleen	4 × 2 × 1 cm	3.8 × 2.2 × 1 cm	Follicles and trabeculae distinct; moderate red pulp	Follicles and trabeculae distinct; small red pulp; white pulp distinct	Follicles and trabeculae distinct; small red pulp; white pulp distinct
Kidneys	Normal finding (Capsule easily removed; distinct three-layer structure)	Normal finding (Capsule easily removed; distinct three-layer structure)	Normal finding (Capsule easily removed; distinct three-layer structure)	Normal finding (Capsule easily removed; distinct three-layer structure)	Normal finding (Capsule easily removed; distinct three-layer structure)
Adrenal glands	Normal finding (Distinct two-layer structure on cut surface)	Normal finding (Distinct two-layer structure on cut surface)	Normal finding (Distinct two-layer structure on cut surface)	Normal finding (Distinct two-layer structure on cut surface)	Normal finding (Distinct two-layer structure on cut surface)
Urinary bladder	No remarkable findings	No remarkable findings	－	－	－
Ovaries	4 × 6 mm	7 × 4 mm	－	－	－
Uterus	－	－	－	Cervix bent to the left	－
Sternal bone marrow	－	－	－	－	－
Femoral bone marrow	－	－	－	－	－
Sciatic nerve	－	－	－	－	－
Other findings	－	－	－	－	－
Gross diagnosis	－	－	－	－	－
"－" denotes the absence of description in the original necropsy record.
