# Supplementary material for: AAV-based gene therapy with modified HEXB confers lasting therapeutic benefits in GM2 gangliosidosis models
Source: Cell Rep Med. 2026 Apr 22;7(5):102762. doi: 10.1016/j.xcrm.2026.102762 (PMC13198282; doi:10.1016/j.xcrm.2026.102762)
Supplement: Table S13. Histopathological findings (rats) [file mmc5.xlsx]

## Sheet: Table S13
Table S13 Histopathological findings (rats)
		Male												Female												Sex
		Control (Saline)				AAV9/3-modHEXB, Low-dose				AAV9/3-modHEXB, High-dose				Control (Saline)				AAV9/3-modHEXB, Low-dose				AAV9/3-modHEXB, High-dose				Group
Findings		0	1	2	3	0	1	2	3	0	1	2	3	0	1	2	3	0	1	2	3	0	1	2	3	Grade
Cerebrum
	Eosin-positive granules, neuronal, hypothalamus/ cortex piriformis	10	0	0	0	1	5	4	0	1	3	1	4	9	0	0	0	3	5	2	0	2	2	1	5
	Ventricular dilatation	10	0	0	0	9	1	0	0	9	0	0	0	9	0	0	0	10	0	0	0	10	0	0	0
Cerebellum
	Eosin-positive granules, neuronal, Purkinje cell layer	10	0	0	0	0	5	5	0	1	1	6	1	9	0	0	0	0	7	3	0	1	1	4	4
	Focal necrosis, neuronal, Purkinje cell layer	10	0	0	0	10	0	0	0	8	1	0	0	9	0	0	0	10	0	0	0	10	0	0	0
Medulla oblongata
	Eosin-positive granules, neuronal, pyramid/ nucleus olivaris	10	0	0	0	9	0	1	0	3	2	3	1	9	0	0	0	9	1	0	0	1	4	4	1
Cervical spine1)
	Eosin-positive granules, neuronal, dorsal horn	10	0	0	0	6	3	1	0	3	5	1	0	9	0	0	0	4	5	1	0	3	4	2	1
	Eosin-positive granules, neuronal, dorsal root ganglion	10	0	0	0	3	7	0	0	0	6	3	0	9	0	0	0	1	7	2	0	0	7	3	0
	Peripheral chromatolysis, neuronal, dorsal root ganglion	0	10	0	0	0	10	0	0	0	9	0	0	0	9	0	0	0	10	0	0	0	10	0	0
	Adhesion, meninges and leptomeninges	1	5	4	0	6	3	1	0	4	4	1	0	0	7	2	0	5	3	1	1	1	6	2	1
	Thickening, fibrous, meninges	0	3	7	0	0	9	1	0	1	2	6	0	0	1	8	0	0	7	2	1	1	8	1	0
	Mineralization, meninges	8	2	0	0	10	0	0	0	7	2	0	0	7	2	0	0	9	1	0	0	10	0	0	0
Thoracic spine1)
	Eosin-positive granules, neuronal, dorsal horn	10	0	0	0	8	2	0	0	4	5	0	0	9	0	0	0	10	0	0	0	7	3	0	0
	Eosin-positive granules, neuronal, dorsal root ganglion	10	0	0	0	4	6	0	0	1	8	0	0	9	0	0	0	3	7	0	0	0	8	2	0
	Peripheral chromatolysis, neuronal, dorsal root ganglion	0	10	0	0	0	10	0	0	0	9	0	0	0	9	0	0	0	10	0	0	0	10	0	0
Lumbar spine1)
	Eosin-positive granules, neuronal, dorsal horn	10	0	0	0	9	1	0	0	8	1	0	0	9	0	0	0	10	0	0	0	7	3	0	0
	Eosin-positive granules, neuronal, dorsal root ganglion	9	1	0	0	6	4	0	0	0	9	0	0	9	0	0	0	4	6	0	0	0	8	1	1
	Peripheral chromatolysis, neuronal, dorsal root ganglion	1	9	0	0	0	10	0	0	0	9	0	0	0	9	0	0	0	10	0	0	0	10	0	0
	Mineralization, meninges	6	4	0	0	10	0	0	0	7	2	0	0	8	1	0	0	10	0	0	0	9	1	0	0
Harderian gland
	Infiltrate, mononuclear cell, interstitial	10	0	0	0	/	/	/	/	7	2	0	0	9	0	0	0	10	0	0	0	10	0	0	0
Pituitary gland
	Hyperplasia, anterior lobe	10	0	0	0	/	/	/	/	8	1	0	0	9	0	0	0	/	/	/	/	9	1	0	0
	Cystic degeneration, anterior lobe/ intermediate lobe	10	0	0	0	/	/	/	/	8	1	0	0	7	2	0	0	/	/	/	/	10	0	0	0
Thyroid gland
	Ultimobranchial cyst	9	1	0	0	/	/	/	/	6	3	0	0	7	2	0	0	/	/	/	/	10	0	0	0
	Cyst	9	1	0	0	/	/	/	/	6	3	0	0	9	0	0	0	/	/	/	/	10	0	0	0
Adrenal gland
	Aggregation, foamy macrophage, cortex	9	1	0	0	/	/	/	/	8	1	0	0	8	1	0	0	/	/	/	/	9	1	0	0
	Hemorrhage, cortex	10	0	0	0	/	/	/	/	9	0	0	0	9	0	0	0	/	/	/	/	10	0	0	0
Heart
	Eosin-positive granules, myocardium	10	0	0	0	1	5	3	1	0	5	2	2	9	0	0	0	0	4	5	1	0	4	4	2
	Infiltrate, mononuclear cell, interstitial	3	3	4	0	1	4	5	0	2	4	3	0	5	3	1	0	4	4	2	0	0	7	3	0
	Fibrosis, interstitial	6	3	1	0	7	2	1	0	5	1	3	0	8	1	0	0	9	1	0	0	9	0	1	0
	Thrombus like material, auricle	10	0	0	0	9	0	1	0	9	0	0	0	9	0	0	0	9	1	0	0	10	0	0	0
Aorta, thoracic
	Increased, brown adipose tissue, adventitia	6	4	0	0	0	5	5	0	1	2	6	0	1	8	0	0	0	0	4	6	5	3	2	0
	Eosin-positive granules, brown adipose tissue, adventitia	10	0	0	0	7	3	0	0	6	2	1	0	9	0	0	0	5	4	1	0	5	3	2	0
Lung
	Aggregation, alveolar macrophage	7	2	0	1	/	/	/	/	8	0	1	0	8	1	0	0	/	/	/	/	9	0	1	0
	Aggregation, lymphocytes	9	1	0	0	/	/	/	/	8	1	0	0	9	0	0	0	/	/	/	/	10	0	0	0
Thymus
	Involution	0	8	2	0	/	/	/	/	1	7	1	0	0	7	2	0	/	/	/	/	0	8	2	0
	Cyst, medulla	10	0	0	0	/	/	/	/	9	0	0	0	8	1	0	0	/	/	/	/	10	0	0	0
Spleen
	Deposition, hemosiderin, red pulp	2	6	2	0	/	/	/	/	3	2	4	0	1	5	3	0	/	/	/	/	0	6	4	0
	Foamy macrophage, increased	9	1	0	0	/	/	/	/	8	1	0	0	9	0	0	0	/	/	/	/	10	0	0	0
	Increased, extramedullary hematopoiesis	8	1	1	0	/	/	/	/	8	1	0	0	9	0	0	0	/	/	/	/	10	0	0	0
Mesenteric lymph node
	Microgranuloma	8	1	1	0	/	/	/	/	5	2	2	0	7	2	0	0	/	/	/	/	9	0	1	0
Submandibular gland
	Eosin-positive granules, neuronal, parasympathetic ganglion	10	0	0	0	10	0	0	0	9	0	0	0	9	0	0	0	10	0	0	0	9	1	0	0
Liver
	Increased, extramedullary hematopoiesis	7	2	1	0	/	/	/	/	6	3	0	0	9	0	0	0	/	/	/	/	9	0	1	0
	Infiltrate, mononuclear cell, interstitial	5	4	1	0	/	/	/	/	4	3	2	0	8	1	0	0	/	/	/	/	10	0	0	0
	Fatty change, hepatocyte, peripheral	7	0	2	1	/	/	/	/	4	2	3	0	9	0	0	0	/	/	/	/	10	0	0	0
	Focal necrosis	10	0	0	0	/	/	/	/	8	1	0	0	7	1	1	0	/	/	/	/	10	0	0	0
Pancreas
	Infiltrate, mononuclear cell, interstitial	8	1	1	0	/	/	/	/	6	1	2	0	8	1	0	0	/	/	/	/	10	0	0	0
	Basophilic acinar cell focus	10	0	0	0	/	/	/	/	8	0	1	0	9	0	0	0	/	/	/	/	10	0	0	0
	Deposition, hemosiderin, islet cell	8	0	1	1	/	/	/	/	9	0	0	0	9	0	0	0	/	/	/	/	10	0	0	0
Stomach
	Eosin-positive granules, neuronal, parasympathetic ganglion	10	0	0	0	10	0	0	0	7	2	0	0	9	0	0	0	10	0	0	0	5	5	0	0
Duodenum
	Eosin-positive granules, neuronal, parasympathetic ganglion	10	0	0	0	10	0	0	0	5	4	0	0	9	0	0	0	10	0	0	0	2	8	0	0
Jejunum
	Eosin-positive granules, neuronal, parasympathetic ganglion	10	0	0	0	4	6	0	0	4	5	0	0	9	0	0	0	3	7	0	0	1	9	0	0
Ileum
	Eosin-positive granules, neuronal, parasympathetic ganglion	10	0	0	0	8	2	0	0	4	5	0	0	9	0	0	0	10	0	0	0	1	8	1	0
Cecum
	Eosin-positive granules, neuronal, parasympathetic ganglion	10	0	0	0	9	1	0	0	6	3	0	0	9	0	0	0	7	3	0	0	2	8	0	0
Colon
	Eosin-positive granules, neuronal, parasympathetic ganglion	10	0	0	0	9	1	0	0	3	6	0	0	9	0	0	0	2	8	0	0	1	9	0	0
Rectum
	Eosin-positive granules, neuronal, parasympathetic ganglion	10	0	0	0	10	0	0	0	9	0	0	0	9	0	0	0	10	0	0	0	8	2	0	0
Kidney
	Infiltrate, mononuclear cell, interstitial	3	5	2	0	/	/	/	/	3	5	1	0	7	2	0	0	/	/	/	/	8	2	0	0
	Regeneration, cortical tubule	5	5	0	0	/	/	/	/	5	2	2	0	9	0	0	0	/	/	/	/	10	0	0	0
	Dilatation with hyaline cast, cortical tubule	7	3	0	0	/	/	/	/	7	1	1	0	9	0	0	0	/	/	/	/	10	0	0	0
	Degeneration, cortical tubule	10	0	0	0	/	/	/	/	8	1	0	0	9	0	0	0	/	/	/	/	10	0	0	0
	Inflammation, renal pelvis	10	0	0	0	/	/	/	/	9	0	0	0	7	1	1	0	/	/	/	/	9	0	1	0
	Mineralization, renal pelvis	10	0	0	0	/	/	/	/	9	0	0	0	8	1	0	0	/	/	/	/	10	0	0	0
Epididymis
	Inflammation, interstitial	9	1	0	0	/	/	/	/	8	1	0	0	/	/	/	/	/	/	/	/	/	/	/	/
Prostate
	Micro abscess	9	1	0	0	/	/	/	/	9	0	0	0	/	/	/	/	/	/	/	/	/	/	/	/
	Inflammation, interstitial	8	2	0	0	/	/	/	/	6	2	1	0	/	/	/	/	/	/	/	/	/	/	/	/
Femur and bone marrow
	Increased, adipose tissue, bone marrow	8	0	2	0	/	/	/	/	8	0	1	0	9	0	0	0	/	/	/	/	10	0	0	0
Sciatic nerve		No significant changes
Eye ball		No significant changes
Optic nerve		No significant changes
Parathyroid gland		No significant changes
Trachea		No significant changes
Bronchus		No significant changes
Submandibular lymph node		No significant changes
Sublingual gland		No significant changes
Tongue		No significant changes
Esophagus		No significant changes
Peyer's patches (Ileum)		No significant changes
Urinary bladder		No significant changes
Testis		No significant changes
Seminal vesicle		No significant changes
Ovary		No significant changes
Uterus		No significant changes
Vagina		No significant changes
Mammary gland		No significant changes
Skin		No significant changes
Femoral muscle		No significant changes
Sternum and bone marrow		No significant changes
	Numerals represent the number of animals with the findings.
	Grade 0: No change, 1: Very slight, 2: Slight, 3: Moderate
	/: Not applicable
	1) contain medullary cavity and spinal cord, in addition, dorsal root ganglion
